# Supplementary material for: Bioinspired ionic thermoreceptors with anisotropic architecture for thermotactile perception in robots
Source: Sci Adv. 2026 May 20;12(21):eaed5473. doi: 10.1126/sciadv.aed5473 (PMC13189106; doi:10.1126/sciadv.aed5473)
Supplement: Supplementary file 2 — Movie S1 [file sciadv.aed5473_movie_s1.zip]

Archive with 1 entries (1 files):
- aed5473_movie_s1.mp4
